# Supplementary material for: The Conservation and Study of Macromycetes in the Komarov Botanical Institute Basidiomycetes Culture Collection—Their Taxonomical Diversity and Biotechnological Prospects
Source: J Fungi (Basel). 2023 Dec 14;9(12):1196. doi: 10.3390/jof9121196 (PMC10744906; doi:10.3390/jof9121196)
Supplement: Supplementary file 1 [file jof-09-01196-s001.zip]

Archive with 1 entries (1 files):
- jof-2751907-supplementary.pdf
